# Supplementary material for: Reduction in Circulating Microplastics in Humans Following Gastrointestinal Sequestration by Chitosan: A Pilot Controlled Study
Source: J Xenobiot. 2026 May 22;16(3):92. doi: 10.3390/jox16030092 (PMC13214702; doi:10.3390/jox16030092)
Supplement: Supplementary file 1 [file jox-16-00092-s001.zip]

Archive with 1 entries (1 files):
- jox-4286784-supplementary.pdf
